# Supplementary material for: Negative Modulation of the Angiogenic Cascade Induced by Allosteric Kinesin Eg5 Inhibitors in a Gastric Adenocarcinoma In Vitro Model
Source: Molecules. 2022 Jan 31;27(3):957. doi: 10.3390/molecules27030957 (PMC8840372; doi:10.3390/molecules27030957)
Supplement: Supplementary file 1 [file molecules-27-00957-s001.zip]

Archive with 1 entries (1 files):
- molecules-1519844-supplementary.pdf
